# Supplementary material for: Adsorption and Catalytic Reduction of Nitrogen Oxides (NO, N2O) on Disulfide Cluster Complexes of Cobalt and Iron—A Density Functional Study
Source: Materials (Basel). 2024 Sep 28;17(19):4764. doi: 10.3390/ma17194764 (PMC11477673; doi:10.3390/ma17194764)
Supplement: Supplementary file 1 [file materials-17-04764-s001.zip]

Archive with 1 entries (1 files):
- materials-3198907-supplementary.pdf
